# Supplementary material for: Dietary Methionine Affects Lipid Metabolism and Ferroptosis-Related Responses to Modulate Oxidative Stress Induced by High-Lipid-Diet in Golden Pompano (Trachinotus ovatus)
Source: Antioxidants (Basel). 2026 Jul 14;15(7):873. doi: 10.3390/antiox15070873 (PMC13405565; doi:10.3390/antiox15070873)
Supplement: Supplementary file 1 [file antioxidants-15-00873-s001.zip]

Archive with 1 entries (1 files):
- antioxidants-4345272-supplementary.pdf
